# Supplementary material for: Vertically Aligned Binder-Free TiO2 Nanotube Arrays Doped with Fe, S and Fe-S for Li-ion Batteries
Source: Nanomaterials (Basel). 2021 Oct 31;11(11):2924. doi: 10.3390/nano11112924 (PMC8623386; doi:10.3390/nano11112924)
Supplement: Supplementary file 1 [file nanomaterials-11-02924-s001.zip]

Archive with 1 entries (1 files):
- nanomaterials-1405125-supplementary.pdf
